# Supplementary material for: Lipidome characterisation and sex-specific differences in type 1 and type 2 diabetes mellitus
Source: Cardiovasc Diabetol. 2024 Mar 29;23:109. doi: 10.1186/s12933-024-02202-5 (PMC10981308; doi:10.1186/s12933-024-02202-5)
Supplement: Supplementary file 2 — Additional File 2: Table S3. Mass-to-charge ratio (mz) and retention time (rt) for each lipid ion significantly associated with T1D and/or T2D in at least one of the analyses. [file 12933_2024_2202_MOESM2_ESM.xlsx]

## Sheet: Sheet 1
LipidIon	Class	mz	rt	corrected p-value	Ionization	Analysis
Hex3Cer(d18:1_16:0)	Hex3Cer	1024.68	448.61	(1.46e-02,4.10e-02)	Positive	R11,R12,R21,R22,R31,R32
LPE(18:1)	LPE	478.294	163.15	(3.16e-03,1.35e-02)	Negative	R21,R22,R31,R32
LPC(16:1e)	LPC	480.345	163.67	(1.29e-02,1.94e-02)	Positive	R11,R13
LPE(18:1)	LPE	502.29	157.44	(2.33e-04,8.66e-03)	Positive	R21,R22,R23,R31,R32,R33
LPC(18:2e)	LPC	506.361	180.02	(4.16e-03,3.60e-02)	Positive	R11,R13,R21,R23,R31,R33
LPC(18:1e)	LPC	508.376	186.03	(5.65e-03,4.97e-02)	Positive	R11,R13,R21,R23,R31,R33
LPC(17:0)	LPC	510.356	168.22	4.43e-02	Positive	R12
LPC(18:2)	LPC	520.34	110.37	(1.27e-02,3.57e-02)	Positive	R11,R21,R22,R31,R32
LPC(18:1)	LPC	522.355	140.36	(1.49e-02,1.49e-02)	Positive	R21,R31
LPC(18:1)	LPC	522.355	154.68	(1.02e-03,1.63e-02)	Positive	R21,R22,R23,R31,R32,R33
LPC(18:2)	LPC	542.321	110.37	2.95e-02	Positive	R11
LPC(18:1)	LPC	544.337	154.79	(1.58e-02,4.43e-02)	Positive	R21,R23,R31,R33
LPE(22:6)	LPE	548.275	100.37	(3.85e-02,3.85e-02)	Positive	R21,R31
LPC(20:1)	LPC	550.387	234.12	(3.44e-03,3.26e-02)	Positive	R11,R12,R13,R21,R23,R31,R33
LPC(18:2)	LPC	564.331	113	3.02e-02	Negative	R11
LPC(18:1)	LPC	566.347	144.99	(3.95e-02,3.95e-02)	Negative	R21,R31
Cer(d18:1_18:0)	Cer	566.55	502.46	(2.33e-03,2.43e-03)	Positive	R21,R23,R31,R33
Cer(m18:1_20:0)	Cer	578.587	517.93	(1.91e-04,5.05e-03)	Positive	R11,R12,R13
Cer(d18:1_20:0)	Cer	594.582	521.93	(3.26e-02,3.26e-02)	Positive	R23,R33
Cer(m18:1_22:0)	Cer	606.618	535.47	(1.39e-04,4.06e-03)	Positive	R11,R12,R13
DG(16:1_18:2)	DG	608.525	479.45	(2.84e-03,2.92e-03)	Positive	R21,R23,R31,R33
Cer(m18:0_22:0)	Cer	608.634	549.77	(2.61e-05,1.88e-03)	Positive	R11,R12,R13
DG(16:1_18:1)	DG	610.54	498.54	(4.24e-02,4.24e-02)	Positive	R21,R31
Cer(m18:1_23:0)	Cer	620.634	543.56	(1.91e-04,9.42e-03)	Positive	R11,R12,R13
Cer(m18:0_23:0)	Cer	622.65	556.76	(2.67e-04,6.94e-03)	Positive	R11,R12,R13
Cer(m18:0_24:1)	Cer	634.649	550.65	(7.01e-05,4.06e-03)	Positive	R11,R12,R13
LPC(26:0)	LPC	636.496	443.42	(2.41e-02,3.64e-02)	Positive	R21,R23,R31,R33
Cer(m18:0_24:0)	Cer	636.665	563.89	(8.25e-05,6.36e-03)	Positive	R11,R12,R13
Cer(d19:1_24:0)	Cer	646.649	560.14	(2.52e-02,3.02e-02)	Positive	R11,R12
PE(16:1e_18:1)	PE	700.53	499.62	(1.47e-02,3.71e-02)	Negative	R21,R22,R31,R32
PE(16:0p_18:1)	PE	702.543	497.72	(1.52e-02,1.52e-02)	Positive	R21,R31
Hex1Cer(d18:1_16:0	Hex1Cer	716.566	430.32	(1.02e-03,1.51e-02)	Positive	R21,R22,R23,R31,R32,R33
PE(18:1_18:2)	PE	740.524	471.71	(5.32e-03,5.88e-03)	Negative	R21,R22,R31,R32
PE(18:0_18:1)	PE	744.556	508	(2.44e-02,3.04e-02)	Negative	R21,R22,R31,R32
PE(20:0p_18:2)	PE	756.59	519.48	(4.39e-02,4.39e-02)	Positive	R21,R31
PE(16:0_22:6)	PE	762.509	456.48	(2.14e-02,3.12e-02)	Negative	R11,R13
PE(16:0_20:3)	PE	764.522	453.58	3.68e-02	Positive	R11
PC(14:0_18:2)	PC	774.53	439.53	(4.58e-02,4.58e-02)	Negative	R23,R33
PC(14:0_20:4)	PC	776.52	430.9	(1.22e-02,4.75e-02)	Positive	R11,R13,R23,R33
SM(d18:2_22:2)	SM	781.619	504.74	(3.54e-02,3.60e-02)	Positive	R21,R23,R31,R33
PE(18:0_22:6)	PE|dMePE	790.54	480.03	(2.24e-03,4.84e-02)	Negative	R11,R12,R13,R21,R31
ST(d18:1_16:0	ST	796.523	430.43	(1.38e-02,1.38e-02)	Positive	R21,R31
PC(14:0_20:4)	PC	798.53	434.23	(1.87e-02,2.17e-02)	Negative	R11,R13
PC(16:0_20:5)	PC	802.535	439.49	(3.01e-03,3.45e-02)	Positive	R21,R22,R23,R31,R32,R33
TG(16:0_14:0_18:3)	TG	818.723	580.09	4.24e-02	Positive	R11
PC(14:0_22:6)	PC	822.53	424.42	(1.41e-03,3.37e-02)	Negative	R11,R12,R13,R21,R23,R31,R33
TG(18:2_14:1_18:2)	TG	842.723	573.13	(1.58e-02,2.31e-02)	Positive	R21,R23,R31,R33
TG(16:0_16:1_18:2)	TG	846.754	590.92	3.11e-02	Positive	R11
PC(16:0_22:6)	PC	850.561	452.45	(4.73e-03,6.74e-03)	Negative	R21,R22,R31,R32
PC(16:0_22:5)	PC	852.577	463.01	(2.36e-02,3.35e-02)	Negative	R21,R22,R31,R32
PC(18:0_20:3)	PC	856.608	494.63	(1.91e-02,1.91e-02)	Negative	R21,R31
PI(16:0_20:4)	PI	859.533	438.68	(3.04e-02,4.56e-02)	Positive	R11,R12
Hex2Cer(d18:2_16:0)	Hex2Cer	860.608	427.36	(1.91e-04,2.38e-02)	Positive	R11,R12,R13
PI(16:0_20:4)	PI	876.559	438.68	(2.52e-02,3.65e-02)	Positive	R11,R12
PC(18:0_22:6)	PC	878.592	476.92	(7.28e-04,4.58e-02)	Negative	R11,R21,R22,R23,R31,R32,R33
Co(Q10)	Co	880.716	572.49	(1.91e-03,3.42e-03)	Positive	R21,R22,R31,R32
TG(14:0_18:2_22:6)	TG	892.739	571.32	(1.91e-02,1.91e-02)	Positive	R21,R31
TG(18:3_18:2_20:5)	TG	899.71	578.62	(2.78e-02,2.78e-02)	Positive	R21,R31
TG(18:1_18:1_18:2)	TG	900.801	601.95	4.59e-02	Positive	R11
Hex2Cer(d18:1_16:0)	Hex2Cer	906.617	456.19	4.23e-02	Negative	R11
TG(20:5_18:2_18:2)	TG	923.71	572.6	(4.53e-02,4.53e-02)	Positive	R21,R31
TG(20:1_18:1_18:1)	TG	930.847	619.62	(1.15e-02,1.15e-02)	Positive	R21,R31
